# Supplementary material for: Prevalence and Determinants of Depressive Symptoms in Older Adults Across Europe: Evidence from SHARE Wave 9
Source: J Clin Med. 2025 Jul 29;14(15):5340. doi: 10.3390/jcm14155340 (PMC12348025; doi:10.3390/jcm14155340)
Supplement: Supplementary file 1 [file jcm-14-05340-s001.zip]

Archive with 3 entries (3 files):
- Supplementary Materials.pdf
- Table S1.pdf
- Table S2.pdf
